# Supplementary material for: CRIMP: a CRISPR/Cas9 insertional mutagenesis protocol and toolkit
Source: Nat Commun. 2024 Jun 12;15:5011. doi: 10.1038/s41467-024-49341-7 (PMC11169554; doi:10.1038/s41467-024-49341-7)
Supplement: Supplementary file 4 — Source Data [file 41467_2024_49341_MOESM4_ESM.xlsx]

## Sheet: Figure 2e-f
Figure 2e-f
Gene	sample	Replicate	Technical Replicates			DCT	DCT (average)	constant	Relative expression	Relative experssion (average)	ttest vs control	error bars DCT	Plus error DCT	minus error DCT	relative error plus	rel error minus	Top error	Bottom Error	Normalised	Normalised (mean)	Top error	Bottom Error	Top error bar	Bottom error bar			Relative fold change to WT (mean)							Relative fold change to WT (individual)
bag3	bag3_wt	1	24.16	24	23.86	6.50391	6.77041	10000	110.186	91.6016	1	0.173526	6.94394	6.59689	81.2207	103.309	11.7077	10.3809	1.20288	1	0.127811	0.113327	1.12781	0.886673				mTagBFP2	Top error	Bottom error	Top error bar	Bottom error bar		mTagBFP2	rep1	rep2	rep3
		2	24.25	24.18	24.19	6.71113			95.4439										1.04195								Heterozygote (vs WT)	0.584499	0.24421	0.172245	0.828709	0.412254			0.923455	0.734336	0.294469
		3	25.05	24.76	24.62	7.09619			73.086										0.797868								Mutant (vs WT)	1.47907	0.134181	0.12302	1.61325	1.35605			1.35154	1.75953	1.36063
	bag3_het	1	25	25.15	25.52	7.6653	7.85514		49.2624	43.1884	0.0431639	0.328198	8.18334	7.52694	34.4009	54.2206	11.0322	8.78752	0.537789	0.471481	0.255444	0.203469	0.726925	0.268012
		2	25.47	25.29	25.27	7.4059			58.9661										0.643723
		3	26.98	28.15	27.87	8.49422			27.7322										0.302748
	bag3_mut	1	31.25	30.83	31.85	13.5691	12.8002		0.822776	1.40206	0.000523572	0.56605	13.3662	12.2341	0.94704	2.0757	0.673639	0.455019	0.00898212	0.0153061	0.00735401	0.00496737	0.0226601	0.0103387
		2	30.87	31.19	31.15	13.1352			1.11149										0.0121339
		3	29.47	29.43	29.28	11.6961			3.01379										0.0329011
																			0
mTagBFP2	bag3_wt	1	37.23	37.69	36.97	19.7939	17.0971	10000	0.0110012	0.0713291	1	3.56488	20.662	13.5322	0.00602741	0.844116	0.772787	0.0653017	8.11982e-05	0.000526471	10.8341	0.915499	10.8346	-0.914972
		2	38.28	37.03	41.57	21.4645			0.00345583										2.55071e-05
		3	27.28	27.62	28.34	10.0329			9.54573										0.0704559
	bag3_het	1	24.76	24.26	24.31	6.8853	7.54514		84.5899	53.541	0.0567973	0.503666	8.04881	7.04147	37.7631	75.911	22.3701	15.7779	0.624348	0.39518	0.417812	0.294688	0.812991	0.100492
		2	25.71	25.14	24.61	7.2159			67.2663										0.496485
		3	28.68	28.32	26.12	8.53422			26.9738										0.199091
	bag3_mut	1	23.93	23.42	24.88	6.33581	6.20572		123.803	135.485	0.0379059	0.12528	6.331	6.08044	124.216	147.776	12.2912	11.2689	0.913777	1	172.316	157.984	173.316	-156.984
		2	23.72	24.04	23.91	5.95522			161.176										1.18962
		3	24.32	23.95	23.8	6.32613			124.636										0.919925
rpl13 (for bag3-mTagBFP2)	bag3_wt	1	18.31	18.63	18.1
		2	18.72	18.07	18.48
		3	18.52	18.25	18.72
	bag3_het	1	18.5	18.21	18.42
		2	18.59	17.93	18.58
		3	19.74	19.42	19.92
	bag3_mut	1	18.87	18.43	18.27
		2	18.59	18.54	18.69
		3	18.68	18.03	18.59
ef1a (for bag3-mTagBFP2)	bag3_wt	1	16.56	16.56	16.98
		2	16.67	16.45	16.73
		3	17.3	16.84	16.76
	bag3_het	1	16.88	16.61	16.84
		2	17.9	17.16	17.51
		3	18.52	18.77	18.71
	bag3_mut	1	17.05	17.08	16.85
		2	17.56	16.86	17.45
		3	16.8	16.98	17.2
housekeeping geomean (for bag3-mTagBFP2)	bag3_wt	1	17.5028
		2	17.4955
		3	17.7138
	bag3_het	1	17.558
		2	17.9374
		3	19.1724
	bag3_mut	1	17.7409
		2	17.9348
		3	17.6972

## Sheet: Figure 3e-f
Figure 3e-f
Gene	sample	Replicate	Technical Replicates			DCT	DCT (average)	constant	Relative expression	Relative experssion (average)	ttest vs control	error bars DCT	Plus error DCT	minus error DCT	relative error plus	rel error minus	Top error	Bottom Error	Normalised	Normalised (mean)	Top error	Bottom Error	Top error bar	Bottom error bar			Relative fold change to WT (mean)							Relative fold change to WT (individual)
tdgf1	tdgf1_wt	1	26.11	26.13	26.24	8.86109	8.69383	10000	21.5053	24.1489	1	0.21206	8.90589	8.48177	20.8478	27.9726	3.82376	3.30106	0.890529	1	0.158341	0.136696	1.15834	0.863304				mTagBFP2	Top error	Bottom error	Top error bar	Bottom error bar		mTagBFP2	rep1	rep2	rep3
		2	25.87	26.14	25.86	8.27267			32.3354										1.339								Heterozygote (vs WT)	4.08241	1.12017	0.878985	5.20258	3.20343			6.40459	2.7891	3.80885
		3	25.93	26.12	26.48	8.94772			20.2519										0.838629								Mutant (vs WT)	16.0964	2.78096	2.37128	18.8773	13.7251			15.1757	12.6387	21.7437
	tdgf1_het	1	27.52	27.03	27.07	9.58472	9.33885		13.023	15.4428	0.125289	0.257498	9.59635	9.08135	12.9185	18.4604	3.01758	2.52432	0.53928	0.639483	0.195404	0.163463	0.834887	0.47602
		2	26.97	26.87	26.59	8.82403			22.0649										0.913705
		3	27.82	27.54	28.48	9.60781			12.8163										0.53072
	tdgf1_mut	1	39.81	42.09	34.96	20.3835	20.1029		0.00731077	0.00887996	0.000231747	0.883794	20.9867	19.2191	0.00481241	0.0163855	0.00750553	0.00406755	0.000302738	0.000367718	0.000310803	0.000168437	0.00067852	0.000199281
		2	36.53	40.9	40.93	21.4741			0.00343294										0.000142157
		3	35.21	38.24	36.03	18.4513			0.0279										0.00115533
mTagBFP2	tdgf1_wt	1	28.23	27.87	28.44	10.8811	9.9905	10000	5.3023	9.83017	1	0.460888	10.4514	9.52961	7.142	13.5301	3.69997	2.68817	0.0136408	0.0252893	0.376389	0.273461	0.401678	-0.248172
		2	27.14	26.46	27.47	9.33934			15.4376										0.0397151
		3	0	35.94	45	9.75106			11.6048										0.0298548
	tdgf1_het	1	23.58	23.81	23.52	6.01472	6.66441		154.664	98.5856	0.0045398	0.349806	7.01421	6.3146	77.3591	125.636	27.0508	21.2265	0.39789	0.253623	0.274389	0.21531	0.528012	0.0383127
		2	24.9	25.12	25.58	7.21403			67.3537										0.173275
		3	25.1	25.24	24.97	6.76447			91.9795										0.236628
	tdgf1_mut	1	23.25	23.44	23.33	4.77014	4.68517		366.475	388.709	0.00050108	0.22992	4.91509	4.45525	331.445	455.866	67.1571	57.2637	0.942801	1	6.83174	5.8253	7.83174	-4.8253
		2	23.04	23.12	22.88	5.03405			305.21										0.78519
		3	22.49	21.88	22.51	4.2513			525.085										1.35084
gal4	tdgf1_wt	1	34.04	34.8	33.02	16.6544	16.0483	10000	0.0969433	0.147567	1	0.651654	16.6999	15.3966	0.0939336	0.231822	0.0842558	0.0536331	0.050247	0.0764859	0.570968	0.36345	0.647454	-0.286964
		2	32.18	33.22	31.89	14.746			0.363924										0.188627
		3	33.83	35.54	32.55	16.7444			0.0910827										0.0472094
	tdgf1_het	1	30.72	30.76	30.7	13.1047	13.3622		1.13523	0.949689	0.0238719	0.38596	13.7481	12.9762	0.726768	1.24099	0.291297	0.222921	0.588407	0.492237	0.306729	0.23473	0.798966	0.257507
		2	31	30.45	31.09	12.8607			1.34445										0.696848
		3	32.24	33.18	31.96	14.1211			0.561195										0.290875
	tdgf1_mut	1	30.33	30.72	30.71	12.0168	12.3396		2.41313	1.92933	0.00732001	0.344103	12.6837	11.9955	1.51992	2.44902	0.519689	0.409409	1.25076	1	3.52172	2.7744	4.52172	-1.7744
		2	30.63	31.11	31.28	13.0274			1.19775										0.62081
		3	30.23	29.79	30.03	11.9746			2.4847										1.28786
rpl13 (for tdgf1)	tdgf1_wt	1	17.77	17.87	17.95
		2	17.92	17.84	18.55
		3	17.87	17.71	17.96
	tdgf1_het	1	18.24	18.12	17.85
		2	19.07	18.26	18.08
		3	18.81	18.53	19.64
	tdgf1_mut	1	18.84	18.82	19.28
		2	18.66	18.48	18.49
		3	18.95	18.44	18.43
ef1a (for tdgf1)	tdgf1_wt	1	16.97	16.55	16.74
		2	16.75	17.21	17.89
		3	16.71	16.73	16.46
	tdgf1_het	1	17.91	16.95	16.72
		2	18.14	16.9	17.54
		3	17.85	17.84	17.45
	tdgf1_mut	1	18.21	18.27	18.03
		2	17.22	17.46	17.62
		3	17.3	17.52	17.67
housekeeping geomean (for tdgf1)	tdgf1_wt	1	17.2989
		2	17.684
		3	17.2289
	tdgf1_het	1	17.6219
		2	17.986
		3	18.3389
	tdgf1_mut	1	18.5699
		2	17.9793
		3	18.042

## Sheet: Figure 4f,h,i
Figure 4f (vegfaa_synCoTC)
Gene	sample	Replicate	Technical Replicates			DCT	DCT (average)	constant	Relative expression	Relative experssion (average)	ttest vs control	error bars DCT	Plus error DCT	minus error DCT	relative error plus	rel error minus	Top error	Bottom Error	Normalised	Normalised (mean)	Top error	Bottom Error	Top error bar	Bottom error bar			Relative fold change to WT (mean)							Relative fold change to WT (individual)
vegfaa	vegfaa_synCoTC_wt	1	25.75	25.68	25.67	7.90228	7.78167	10000	41.8001	45.4449	1	0.199528	7.98119	7.58214	39.575	52.1854	6.7405	5.86987	0.919797	1	0.148322	0.129164	1.14832	0.870836				mTagBFP2	Top error	Bottom error	Top error bar	Bottom error bar		mTagBFP2	rep1	rep2	rep3	rep4
		2	26.06	25.94	25.3	7.87682			42.5443										0.936172								Heterozygote (vs WT)	34.9747	6.30307	5.3406	41.2777	29.6341			34.0213	28.8748	27.0654	56.277
		3	26.16	26.27	26.93	8.13793			35.501																		Mutant (vs WT)	145.41	16.1995	14.5757	161.609	130.834			133.998	172.273	111.962	172.976
		4	24.76	25.2	25.13	7.20964			67.5588										1.48661
	vegfaa_synCoTC_het	1	27.13	26.52	26.25	8.63997	8.77676		25.0675	22.7998	0.00889539	0.168859	8.94562	8.6079	20.2815	25.6309	2.83104	2.51834	0.551602	0.501703	0.124169	0.110454	0.625872	0.391249
		2	27.09	26.94	27.67	8.68993			24.2142										0.532826
		3	26.17	27.45	26.86	9.26995			16.1982
		4	27.06	26.49	26.54	8.50719			27.484										0.604776
	vegfaa_synCoTC_mut	1	35.27		34.21	16.7356	15.8969		0.0916393	0.163897	0.000259218	1.04085	16.9377	14.856	0.0796602	0.337208	0.173312	0.0842363	0.00201649	0.00360649	0.00381367	0.00185359	0.00742016	0.0017529
		2	32.81	34.93	33.43	15.9598			0.156901										0.00345256
		3	30.73	30.2	31.64	13.0081			1.21384
		4	35.95	35.02	35.33	17.8839			0.0413437										0.000909754
mTagBFP2	vegfaa_synCoTC_wt	1	43.95	36.63	37.3	21.4956	23.5675	10000	0.00338202	0.000804407	1	1.14129	24.7088	22.4262	0.000364682	0.00177434	0.000969936	0.000439725	5.11798e-07	1.2173e-07	1.20578	0.546645	1.20578	-0.546645
		2	45	45	40.62	25.6502			0.000189904										2.8738e-08
		3	45	37.18	37.84	21.6913			0.00295312
		4	45	45	39.76	25.433			0.000220756										3.34067e-08
	vegfaa_synCoTC_het	1	20.7	20.68	20.68	2.6933	2.65343		1546.1	1589.42	1.93158e-06	0.239053	2.89248	2.41437	1346.72	1875.86	286.442	242.703	0.233969	0.240525	0.180218	0.152699	0.420743	0.0878265
		2	21.68	21.19	21.55	2.92993			1312.21										0.198575
		3	20.9	20.54	20.3	3.02329			1229.98
		4	20.16	20.13	20.18	1.96719			2557.5										0.387024
	vegfaa_synCoTC_mut	1	18.6	18.63	18.93	0.715601	0.597688		6089.51	6608.12	1.02965e-06	0.152386	0.750074	0.445302	5945.73	7344.31	736.185	662.391	0.92152	1	915190	823452	915191	-823451
		2	17.85	18.48	18.02	0.353117			7828.91										1.18474
		3	18.47	18.99	19.01	0.974799			5088.11
		4	17.78	18.28	17.63	0.347234			7860.9										1.18958
gal4	vegfaa_synCoTC_wt	1	45	43.21	45	26.6056	26.895	10000	9.79294e-05	8.01306e-05	1	0.145868	27.0409	26.7491	7.24249e-05	8.86562e-05	8.52556e-06	7.7057e-06	1.05298e-06	8.616e-07	0.106396	0.0961643	0.106397	-0.0961634
		2	45	45	45	27.1102			6.90289e-05										7.42229e-07
		3	45	45	45	26.6846			9.27123e-05
		4	45	45	45	27.1796			6.57829e-05										7.07327e-07
	vegfaa_synCoTC_het	1	26.46	26.43	26.25	8.38663	8.46009		29.8794	28.3961	8.53775e-11	0.124486	8.58458	8.33561	26.0486	30.9551	2.55903	2.34748	0.321277	0.305327	0.0901192	0.0826691	0.395446	0.222658
		2	27.1	27.41	27.27	8.7166			23.7708										0.255594
		3	26.72	25.98	25.74	8.58995			25.9517
		4	26.44	26.07	26.5	8.14719			35.2737										0.379278
	vegfaa_synCoTC_mut	1	24.66	24.61	24.66	6.63893	6.74852		100.342	93.0021	2.36734e-11	0.0857696	6.83429	6.66275	87.6342	98.6988	5.69672	5.36792	1.07892	1	71092.9	66989.6	71093.9	-66988.6
		2	24.48	24.31	24.2	6.56645			105.512										1.13451
		3	24.73	24.76	24.79	6.91147			83.0695
		4	24.63	24.49	24.16	6.87723			85.0641										0.914647
rpl13	vegfaa_synCoTC_wt	1	18.63	18.28	18.6
		2	18.31	18.61	18.7
		3	19.04	19.03	19.22
		4	18.54	18.61	18.13
	vegfaa_synCoTC_het	1	18.59	18.71	18.17
		2	19.11	19.05	18.99
		3	18.47	18.31	17.9
		4	18.76	18.61	18.46
	vegfaa_synCoTC_mut	1	18.62	18.79	18.45
		2	18.49	18.18	18.11
		3	19.08	18.97	18.42
		4	18.19	17.91	18.32
ef1a	vegfaa_synCoTC_wt	1	17.01	17.27	17.08
		2	17.26	17.35	17.18
		3	17.56	17.43	17.71
		4	16.95	17.51	17.25
	vegfaa_synCoTC_het	1	18.19	16.85	17.52
		2	17.81	17.83	18.52
		3	17.06	16.93	16.75
		4	17.83	17.51	18
	vegfaa_synCoTC_mut	1	17.57	17.33	17.33
		2	17.46	17.48	16.91
		3	16.77	16.94	17.07
		4	16.94	17.24	16.76
housekeeping geomean	vegfaa_synCoTC_wt	1	17.7977
		2	17.8898
		3	18.3154
		4	17.8204
	vegfaa_synCoTC_het	1	17.9934
		2	18.5434
		3	17.5567
		4	18.1895
	vegfaa_synCoTC_mut	1	18.0044
		2	17.7635
		3	17.8485
		4	17.5494
Figure 4f (vegfaa_afpUTR)
Gene	sample	Replicate	Technical Replicates			DCT	DCT (average)	constant	Relative expression	Relative experssion (average)	ttest vs control	error bars DCT	Plus error DCT	minus error DCT	relative error plus	rel error minus	Top error	Bottom Error	Normalised	Normalised (mean)	Top error	Bottom Error	Top error bar	Bottom error bar			Relative fold change to WT (mean)							Relative fold change to WT (individual)
vegfaa	vegfaa_afpUTR_wt	1	24.09	24.17	24.11	6.99441	6.84816	10000	78.4284	86.7958	1	0.186443	7.0346	6.66172	76.2735	98.7697	11.9739	10.5223	0.903597	1	0.137955	0.121231	1.13795	0.878769				mTagBFP2	Top error	Bottom error	Top error bar	Bottom error bar		mTagBFP2	rep1	rep2	rep3
		2	24.62	24.89	24.11	6.47798			112.185										1.29251								Heterozygote (vs WT)	2.12796	0.614346	0.476717	2.74231	1.65124			3.48331	1.84572	1.49876
		3	24.67	25.44	25.14	7.07209			74.3171										0.856229								Mutant (vs WT)	7.36596	1.01265	0.890259	8.37861	6.47571			5.7194	8.71835	8.01501
	vegfaa_afpUTR_het	1	26	25.76	25.88	8.21103	8.35758		33.7468	30.4873	0.00509973	0.196853	8.55443	8.16072	26.5987	34.9444	4.4571	3.88861	0.388807	0.351253	0.146195	0.127548	0.497449	0.223705
		2	25.68	27.43	26.5	8.74731			23.2701										0.268102
		3	25.89	25.91	27.28	8.11439			36.085										0.415746
	vegfaa_afpUTR_mut	1	26.9	26.79	27.16	9.04896	14.4173		18.8795	0.457051	0.0485097	2.69094	17.1082	11.7263	0.07078	2.95134	2.49429	0.386271	0.217516	0.00526582	0.0287374	0.00445034	0.0340033	0.000815477
		2	35.57	34.71	33.29	16.7708			0.0894324										0.00103038
		3	34.58	37.02	34.5	17.4321			0.0565469										0.000651493
mTagBFP2	vegfaa_afpUTR_wt	1	43.89	37.19	45	24.8977	16.1459	10000	0.000319914	0.137908	1	9.59048	25.7364	6.55546	0.000178882	106.319	106.181	0.137729	5.00386e-07	0.000215705	769.941	0.998703	769.941	-0.998487
		2	43.84	45	45	26.5513			0.000101685										1.59049e-07
		3	0	0	45	-3.01124			80625.9										126.109
	vegfaa_afpUTR_het	1	22.6	22.72	22.83	5.0477	5.75869		302.337	184.698	0.340007	0.365918	6.12461	5.39277	143.321	238.021	53.3227	41.3771	0.472893	0.288891	0.288702	0.224025	0.577593	0.0648659
		2	23.47	23.61	24.18	5.96397			160.201										0.250574
		3	24.69	24.52	24.32	6.26439			130.086										0.203471
	vegfaa_afpUTR_mut	1	22.32	22.44	21.94	4.3323	3.96728		496.42	639.335	0.273054	0.185837	4.15312	3.78145	562.064	727.228	87.8937	77.2708	0.776463	1	637.337	560.307	638.337	-559.307
		2	21.31	21.6	21.52	3.7241			756.716										1.1836
		3	21.57	21.82	21.95	3.84545			695.669										1.08811
gal4	vegfaa_afpUTR_wt	1	45	45	40.06	26.2244	24.0482	10000	0.000127546	0.000576478	1	2.56269	26.6109	21.4855	9.75743e-05	0.00340588	0.00282941	0.000478904	2.49282e-06	1.1267e-05	4.90809	0.830741	4.9081	-0.830729
		2	36.98	37.23	36.8	18.9413			0.0198654										0.000388259
		3	45	45	44.97	26.9788			7.5611e-05										1.47778e-06
	vegfaa_afpUTR_het	1	26.05	26.47	25.89	8.4677	8.30869		28.2467	31.5381	0.00360432	0.202127	8.51081	8.10656	27.4151	36.2813	4.74312	4.12305	0.552068	0.616397	0.150393	0.130732	0.76679	0.485665
		2	25.7	25.77	25.62	7.90731			41.6546										0.814119
		3	26.64	26.78	26.97	8.55105			26.661										0.521076
	vegfaa_afpUTR_mut	1	25.9	26.06	26.06	8.10563	7.61062		36.3047	51.1653	0.00309041	0.251674	7.86229	7.35894	42.9748	60.9168	9.75148	8.19048	0.709556	1	16915.6	14207.8	16916.6	-14206.8
		2	25.34	24.81	24.96	7.2841			64.1603										1.25398
		3	25.58	25.43	25.12	7.44212			57.504										1.12389
rpl13	vegfaa_afpUTR_wt	1	17.78	17.88	17.66
		2	18.25	18.79	18.62
		3	18.44	18.55	18.55
	vegfaa_afpUTR_het	1	18	18.18	18.15
		2	18.23	18.01	18.31
		3	18.7	18.59	18.82
	vegfaa_afpUTR_mut	1	18.54	18.68	18.31
		2	18.44	18.48	18.5
		3	18.2	19.13	18.18
ef1a (for tdgf1)	vegfaa_afpUTR_wt	1	16.85	16.25	16.43
		2	17.26	17.67	17.83
		3	17.43	17.43	17.71
	vegfaa_afpUTR_het	1	17.52	17.06	17.14
		2	17.66	16.79	17.78
		3	17.63	18.33	17.45
	vegfaa_afpUTR_mut	1	17.34	17.12	17.48
		2	17.12	17	17.06
		3	17.06	17.44	17.67
housekeeping geomean (for tdgf1)	vegfaa_afpUTR_wt	1	17.1289
		2	18.062
		3	18.0112
	vegfaa_afpUTR_het	1	17.669
		2	17.7894
		3	18.2456
	vegfaa_afpUTR_mut	1	17.901
		2	17.7526
		3	17.9345
Figure 4h
Gene	sample	Replicate	Technical Replicates			DCT	DCT (average)	constant	Relative expression	Relative experssion (average)	ttest vs control	error bars DCT	Plus error DCT	minus error DCT	relative error plus	rel error minus	Top error bar	Bottom Error bar	Normalised to WT	Normalised to WT (mean)	Top error	Bottom Error	Top error bar	Bottom error bar
vegfaa	vegfaa_CoTC_WT	1	26.78	26.26	26.26	7.41333	7.50167	10000	58.663	55.1789		0.0921	7.59377	7.40957	51.7665	58.8164	3.63743	3.41248	1.06314	1	0.0659206	0.0618438	1.06592	0.938156
		2	26.32	26.2	26.65	7.43			57.9892										1.05093
		3	26.28	26.81	26.65	7.77667			45.6026										0.82645
		4	26.87	26.2	26.28	7.38667			59.7574										1.08298
	vegfaa_CoTC_MUT	1	35.5			16.3433	15.0592		0.120273	0.292913	0.000398496	1.06364	16.1228	13.9955	0.140137	0.612247	0.319334	0.152777	0.00217968	0.00530843	0.00578725	0.00276875	0.0110957	0.00253967
		2	35.19	33.09	31.9	14.4			0.46256										0.00838291
		3	30.04	31.22	30.5	12.37			1.88912										0.0342362
		4	34.73	40	34.74	17.1233			0.0700427										0.00126937
rpl13 (for vegfaa-CoTC)	vegfaa_CoTC_WT	1	18.96	19.15	18.95
		2	18.88	19.08	18.92
		3	18.62	18.8	18.99
		4	18.99	19.06	19.14
	vegfaa_CoTC_MUT	1	19.16	19.1	19.21
		2	19.94	18.53	18.51
		3	18.24	18.23	18.18
		4	19.72	18.68	19.7
vegfaa	vegfaa_afp_WT	1	24.75	24.6	24.53	6.42	6.29778		116.785	127.11		0.0953033	6.39308	6.20247	118.985	135.79	8.68034	8.12546	0.918771	1	0.06829	0.0639246	1.06829	0.936075
		2	24.51	24.28	24.64	6.36333			121.464										0.955577
		3	24.51	24.48	25.02	6.11			144.779										1.13901
																			0
	vegfaa_afp_MUT	1	26.47	26.74	26.42	8.43333	13.0656		28.9277	1.16648	0.0437283	2.32466	15.3902	10.7409	0.232854	5.84344	4.67696	0.933622	0.22758	0.0091769	0.0367946	0.00734499	0.0459715	0.00183191
		2	32.69	33.09	34.05	15.0367			0.297517										0.00234063
		3	34.45	34.47		15.7267			0.184417										0.00145085
rpl13 (for vegfaa-afp)	vegfaa_afp_WT	1	18.12	18.25	18.25
		2	18.05	18.22	18.07
		3	18.15	18.17	19.36
	vegfaa_afp_MUT	1	18.2	17.94	18.19
		2	18.02	17.98	18.72
		3	18.75	18.78	18.67
vegfab	vegfaa_CoTC_WT	1	27.29	27.05	26.74	7.58	7.58333		52.2628	52.1422		0.0129815	7.59631	7.57035	51.6751	52.6135	0.471296	0.467074	1.00231	1	0.00903867	0.00895771	1.00904	0.991042
		2	26.96	26.53	26.84	7.61667			50.9513										0.97716
		3	26.15	26.64	27.36	7.55333			53.2378										1.02101
		4	26.97	26.64	26.78	7.58333			52.1422										1
	vegfaa_CoTC_MUT	1	26.49	26.59	26.52	7.40333	7.7675		59.071	45.8933	0.32497	0.17132	7.93882	7.59618	40.7546	51.68	5.78663	5.1387	1.13288	0.880157	0.110978	0.0985516	0.991135	0.781606
		2	26	26.42	27.1	7.78333			45.3924										0.870551
		3	26.74	26.78	26.81	7.66			49.4436										0.948246
		4	26.72	27.67	27.67	8.22333			33.4603										0.641713
rpl13 (for vegfaa-CoTC vegfab)	vegfaa_CoTC_WT	1	19.34	19.49	19.51
		2	19.18	19.18	19.12
		3	19.27	19.26	18.96
		4	19.48	18.91	19.25
	vegfaa_CoTC_MUT	1	18.97	19.07	19.35
		2	18.69	18.71	18.77
		3	19.09	19	19.26
		4	19.16	19.06	19.17
vegfab	vegfaa_afp_WT	1	25.64	25.86	25.8	6.84667	7.06889		86.8856	74.4822		0.222222	7.29111	6.84667	63.8494	86.8856	12.4034	10.6328	1.16653	1	0.166529	0.142756	1.16653	0.857244
		2	25.34	27.18	25.48	7.51333			54.7345										0.734867
		3	24.98	24.84	25.16	6.84667			86.8856										1.16653
	vegfaa_afp_MUT	1	26.86	26.95	26.83	7.25	7.23889		65.695	66.2029	0.537355	0.119448	7.35834	7.11944	60.9424	71.9175	5.7146	5.26051	0.882023	0.888843	0.0767243	0.0706278	0.965567	0.818215
		2	26.86	26.48	25.66	7.44			57.5886										0.773187
		3	25.78	26.21	26.11	7.02667			76.6942										1.0297
rpl13 (for vegfaa-afpUTR vegfab)	vegfaa_afp_WT	1	18.71	18.7	19.35
		2	18.54	18.32	18.6
		3	18.22	18.2	18.02
	vegfaa_afp_MUT	1	19.67	19.72	19.5
		2	18.96	18.73	18.99
		3	18.72	18.65	19.65
Figure 4i
vegfaa-afpUTR	CtAs quantification	vegfaa-synCoTC	CtAs quantification	WT	CtAs quantification			ttest vs control
B2	7	C1	3	D1	12		p value =	1.50756e-07
B3	5	C3	4	D2	12		p value =	3.14753e-10
B4	5	C4	5	D4	15
B5	7	C6	3	D5	11
B6	6	C7	5	D7	12
B7	6	C8	6	D8	13
B8	6	C9	3
B9	6	C10	5
B11	9	C11	6
B12	8	C12	7
B13	6	C13	5
B14	7	C14	5
B15	11	C15	6
B16	6	C16	4
B17	8	C17	2
B18	8	C18	3
B20	8	C19	5
		C20	7
		C21	8
